# Supplementary material for: The ancient function of RB-E2F Pathway: insights from its evolutionary history
Source: Biol Direct. 2010 Sep 20;5:55. doi: 10.1186/1745-6150-5-55 (PMC3224931; doi:10.1186/1745-6150-5-55)
Supplement: Additional file 6 — The protein pairwise distance and the Ka/ks data. The detail data of the protein pairwise distance and the Ka/ks Values used for group comparisons in this study. [file 1745-6150-5-55-S6.TXT]

Below is the data for Figure 5B, Figur 5D, Figure 5F, Figure 6C, and Figure 6E
The Average and standard deviation(STDEV) for every subgroup was computed, 
Pair T tests were also carried out. 

The primary distance and Ka/ka data for each subgroup were also listed.


Data for Figure 5B

Distances 	E2F4/5	       E2F1/2/3
Bf:Ci	        0.4186	       0.7082
Bf:Sp	        0.4925	       0.5207
Bf:Nv	        0.465	       0.8799
Bf:Ta	        0.4735	       0.5596
Ci:Sp	        0.3925	       0.891
Ci:Nv	        0.4959	       1.2252
Ci:Ta	        0.5213	       1.1874
Sp:Nv	        0.5928	       1.1037
Sp:Ta	        0.5719	       0.928
Nv:Ta	        0.38	       1.1257
		
Average	        0.4804	       0.9129
STDEV   	0.0707         0.2533
		
Pair T test 	P=0.0005


Data for Figure 5D

Distances 	E2F1	E2F3	E2F4
Cf:Bt	       0.0615	0.2656	0.0508
Cf:Hs	       0.0787	0.2756	0.058
Cf:Mm	       0.1369	0.2696	0.0766
Cf:Rn	       0.1442	0.596	0.0709
Cf:Gg	       0.4256	0.4044	0.2784
Cf:Xt	       0.6021	0.4695	0.3445
Cf:Tn	       0.7123	0.7291	0.4881
Bt:Hs	       0.086	0.0218	0.0588
Bt:Mm	       0.1422	0.0539	0.0803
Bt:Rn	       0.1522	0.1076	0.0745
Bt:Gg	       0.4435	0.3687	0.2784
Bt:Xt	       0.6098	0.3938	0.3258
Bt:Tn	       0.7147	0.6629	0.4881
Hs:Mm	       0.153	0.0425	0.0709
Hs:Rn	       0.1468	0.0852	0.068
Hs:Gg	       0.4474	0.3783	0.2793
Hs:Xt	       0.6249	0.3938	0.3343
Hs:Tn	       0.7391	0.6629	0.4897
Mm:Rn	       0.0453	0.0461	0.0272
Mm:Gg	       0.4635	0.3727	0.2801
Mm:Xt	       0.6116	0.402	0.3316
MM:Tn	       0.7448	0.6559	0.4731
Rn:Gg	       0.4675	0.652	0.2818
Rn:Xt	       0.6121	0.4908	0.337
Rn:Tn	       0.7422	0.7219	0.4756
Gg:Xt	       0.5938	0.4738	0.3483
Gg:Tn	       0.6707	0.7027	0.4833
Xt:Tn	       0.7125	0.6955	0.4219

Average        0.4316	0.4069	0.2634
STDEV          0.2579	0.2331	0.1667

Pair T test 
   E2F1:E2F4	P=1.13433E-09	
   E2F3:E2F4    P=1.58919E-06


Data for Figure 5F
kaks				
	E2F1	E2F2	E2F3	E2F4
Hs:Mm	0.1585	0.1844	0.1126	0.0824
Hs:Cf	0.1238	0.229	0.5071	0.0708
Hs:Bt	0.1277	0.1695	0.0774	0.0674
Mm:Cf	0.1601	0.2309	0.4511	0.0838
Mm:Bt	0.1507	0.1467	0.1662	0.0854
Cf:Bt	0.103	0.1914	0.5355	0.0638
				
Average	0.1373	0.1920	0.3083	0.0756
STDEV	0.0228	0.0332	0.2113	0.0094
				
Pair T test 
E2F1:E2F4 	P=0.00013
E2F2:E2F4	P=0.00048
E2F3:E2F4	P=0.04512


Data for Figure 6C
	
Distance   RB1	    RBL1	 RBL2
Hs:Bt	  0.068	   0.0558	0.0394
Hs:Cf	  0.0693   0.0509	0.0276
Hs:Mm	  0.0909   0.0957	0.0914
Hs:Rn	  0.1017   0.1092	0.1002
Hs:Gg	  0.2958   0.2329	0.2417
Hs:Dr	  0.5992   0.4685	0.489
Bt:Cf	  0.0598   0.0362	0.0321
Bt:Mm	  0.0968   0.0905	0.0972
Bt:Rn	  0.1102   0.1061	0.1079
Bt:Gg	  0.2914   0.2269	0.2288
Bt:Dr	  0.5951   0.4654	0.4949
Cf:Mm	  0.1072   0.0895	0.0953
Cf:Rn	  0.1135   0.0998	0.1041
Cf:Gg	  0.2888   0.2246	0.2407
Cf:Dr	  0.5869   0.4669	0.4939
Mm:Rn	  0.0467   0.0433	0.0469
Mm:Gg	  0.3156   0.2351	0.2839
Mm:Dr	  0.6063   0.4698	0.5122
Rn:Gg	  0.3201   0.2448	0.3004
Rn:Dr	  0.6042   0.4745	0.5172
Gg:Dr	  0.5487   0.4669	0.5045
			
Average   0.2817   0.2263	0.2404
STDEV	  0.2140   0.1704	0.1875
			
Pair T test 
RB1:RBL1	P=7.3584E-05	
RB1:RBL2        P=5.48814E-05


Data for Figure 6E
			
Ka/ks	  RB1	 RBL1	 RBL2
Hs:Mm	 0.086	 0.0785	 0.0753
Hs:Cf	 0.137	 0.0835	 0.0484
Hs:Bt	 0.1167	 0.0909	 0.0561
Hs:Rn	 0.0943	 0.0991	 0.081
Mm:Cf	 0.1106	 0.07	 0.0775
Mm:Bt	 0.0959	 0.0748	 0.0683
Mm:Rn	 0.12	 0.0678	 0.0803
Cf:Bt	 0.1251	 0.0653	 0.0472
CF:Rn	 0.112	 0.0832	 0.0834
Bt:Rn	 0.0952	 0.0901	 0.0744
			
Average	 0.1092	 0.0803	 0.0692
STDEV	 0.0161	 0.0111  0.0137

Pair T test
RB1:RBL1	P=0.0026
RB1:RBL2	P=0.0011


Title: 123
Description
  No. of Taxa : 5
  Data File : C:\Documents and Settings\lihuan cao\×ÀÃæ\90.meg
  Data Title : 123
  Data Type : Amino acid
  Analysis : Pairwise distance calculation
    Compute : Distances only
  Include Sites : ==============================
    Gaps/Missing Data : Pairwise Deletion
  Substitution Model : ==============================
    Model : Amino: Poisson correction
    Substitutions to Include : All
    Pattern among Lineages : Same (Homogeneous)
    Rates among sites : Uniform rates
  No. of Sites : 386
  d : Estimate

[1] #E2F45-Bf
[2] #E2F45-Ci
[3] #E2F45-Sp
[4] #E2F45-Nv
[5] #E2F45-TA

[        1      2      3      4      5 ]
[1]
[2]  0.4186
[3]  0.4925 0.3925
[4]  0.4650 0.4959 0.5928
[5]  0.4735 0.5213 0.5719 0.3800


Title: 123
Description
  No. of Taxa : 5
  Data File : C:\Documents and Settings\lihuan cao\×ÀÃæ\91.meg
  Data Title : 123
  Data Type : Amino acid
  Analysis : Pairwise distance calculation
    Compute : Distances only
  Include Sites : ==============================
    Gaps/Missing Data : Pairwise Deletion
  Substitution Model : ==============================
    Model : Amino: Poisson correction
    Substitutions to Include : All
    Pattern among Lineages : Same (Homogeneous)
    Rates among sites : Uniform rates
  No. of Sites : 540
  d : Estimate

[1] #E2F123-Bf
[2] #E2F123-Ci
[3] #E2F123-Sp
[4] #E2F123-Ta
[5] #E2F123-Nv

[        1      2      3      4      5 ]
[1]
[2]  0.7082
[3]  0.5207 0.8910
[4]  0.8799 1.2252 1.1037
[5]  0.5596 1.1874 0.9280 1.1257


  Data Type : Amino acid
  Analysis : Pairwise distance calculation
    Compute : Distances only
  Include Sites : ==============================
    Gaps/Missing Data : Pairwise Deletion
  Substitution Model : ==============================
    Model : Amino: Poisson correction
    Substitutions to Include : All
    Pattern among Lineages : Same (Homogeneous)
    Rates among sites : Uniform rates
  No. of Sites : 600
  d : Estimate

[1] #E2F1-Cf
[2] #E2F1-Bt
[3] #E2F1-Hs
[4] #E2F1-Mm
[5] #E2F1-Rn
[6] #E2F1-Gg
[7] #E2F1-Xt
[8] #E2F1-Tn

[        1      2      3      4      5      6      7      8 ]
[1]
[2]  0.0615
[3]  0.0787 0.0860
[4]  0.1369 0.1422 0.1530
[5]  0.1442 0.1522 0.1468 0.0453
[6]  0.4256 0.4435 0.4474 0.4635 0.4675
[7]  0.6021 0.6098 0.6249 0.6116 0.6121 0.5938
[8]  0.7123 0.7147 0.7391 0.7448 0.7422 0.6707 0.7125


 Title: 123
Description
  No. of Taxa : 8
  Data File : C:\Documents and Settings\lihuan cao\×ÀÃæ\976.meg
  Data Title : 123
  Data Type : Amino acid
  Analysis : Pairwise distance calculation
    Compute : Distances only
  Include Sites : ==============================
    Gaps/Missing Data : Pairwise Deletion
  Substitution Model : ==============================
    Model : Amino: Poisson correction
    Substitutions to Include : All
    Pattern among Lineages : Same (Homogeneous)
    Rates among sites : Uniform rates
  No. of Sites : 523
  d : Estimate

[1] #E2F3Cf
[2] #E2F3Bt
[3] #E2F3Hs
[4] #E2F3Mm
[5] #E2F3Rn
[6] #E2F3Gg
[7] #E2F3Xt
[8] #E2F3Tn

[        1      2      3      4      5      6      7      8 ]
[1]
[2]  0.2656
[3]  0.2756 0.0218
[4]  0.2696 0.0539 0.0425
[5]  0.5960 0.1076 0.0852 0.0461
[6]  0.4044 0.3687 0.3783 0.3727 0.6520
[7]  0.4695 0.3938 0.3938 0.4020 0.4908 0.4738
[8]  0.7291 0.6629 0.6629 0.6559 0.7219 0.7027 0.6955


Title: 123
Description
  No. of Taxa : 9
  Data File : E:\e2f-last\distance\E2F4.meg
  Data Title : 123
  Data Type : Amino acid
  Analysis : Pairwise distance calculation
    Compute : Distances only
  Include Sites : ==============================
    Gaps/Missing Data : Pairwise Deletion
  Substitution Model : ==============================
    Model : Amino: Poisson correction
    Substitutions to Include : All
    Pattern among Lineages : Same (Homogeneous)
    Rates among sites : Uniform rates
  No. of Sites : 441
  d : Estimate

[1] #E2F4-Cf
[2] #E2F4-Bt
[3] #E2F4-Hs
[4] #E2F4-Mm
[5] #E2F4-Rn
[6] #E2F4-Gg
[7] #E2F4-Xt
[8] #E2F4-1-Tn

[        1      2      3      4      5      6      7      8      9 ]
[1]
[2]  0.0508
[3]  0.0580 0.0588
[4]  0.0766 0.0803 0.0709
[5]  0.0709 0.0745 0.0680 0.0272
[6]  0.2784 0.2784 0.2793 0.2801 0.2818
[7]  0.3445 0.3258 0.3343 0.3316 0.3370 0.3483
[8]  0.4881 0.4881 0.4897 0.4731 0.4756 0.4833 0.4219


Title: 123
Description
  No. of Taxa : 7
  Data File : E:\e2f-last\distance\rb-sub.meg
  Data Title : 123
  Data Type : Amino acid
  Analysis : Pairwise distance calculation
    Compute : Distances only
  Include Sites : ==============================
    Gaps/Missing Data : Pairwise Deletion
  Substitution Model : ==============================
    Model : Amino: Poisson correction
    Substitutions to Include : All
    Pattern among Lineages : Same (Homogeneous)
    Rates among sites : Uniform rates
  No. of Sites : 1318
  d : Estimate

[1] #Rb-Hs
[2] #Rb-Bt
[3] #Rb-Cf
[4] #Rb-Mm
[5] #Rb-Rn
[6] #Rb-Gg
[7] #Rb-Dr

[        1      2      3      4      5      6      7 ]
[1]
[2]  0.0680
[3]  0.0693 0.0598
[4]  0.0909 0.0968 0.1072
[5]  0.1017 0.1102 0.1135 0.0467
[6]  0.2958 0.2914 0.2888 0.3156 0.3201
[7]  0.5992 0.5951 0.5869 0.6063 0.6042 0.5487

Title: 123
Description
  No. of Taxa : 7
  Data File : E:\e2f-last\distance\rbl1-sub.meg
  Data Title : 123
  Data Type : Amino acid
  Analysis : Pairwise distance calculation
    Compute : Distances only
  Include Sites : ==============================
    Gaps/Missing Data : Pairwise Deletion
  Substitution Model : ==============================
    Model : Amino: Poisson correction
    Substitutions to Include : All
    Pattern among Lineages : Same (Homogeneous)
    Rates among sites : Uniform rates
  No. of Sites : 1094
  d : Estimate

[1] #Rbl1-Hs
[2] #Rbl1-Bt
[3] #Rbl1-Cf
[4] #Rbl1-Mm
[5] #Rbl1-Rn
[6] #Rbl1-Gg
[7] #Rbl1-Dr

[        1      2      3      4      5      6      7 ]
[1]
[2]  0.0558
[3]  0.0509 0.0362
[4]  0.0957 0.0905 0.0895 
[5]  0.1092 0.1061 0.0998 0.0433
[6]  0.2329 0.2269 0.2246 0.2351 0.2448
[7]  0.4685 0.4654 0.4669 0.4698 0.4745 0.4669

Title: 123
Description
  No. of Taxa : 7
  Data File : E:\e2f-last\distance\rbl2-sub.meg
  Data Title : 123
  Data Type : Amino acid
  Analysis : Pairwise distance calculation
    Compute : Distances only
  Include Sites : ==============================
    Gaps/Missing Data : Pairwise Deletion
  Substitution Model : ==============================
    Model : Amino: Poisson correction
    Substitutions to Include : All
    Pattern among Lineages : Same (Homogeneous)
    Rates among sites : Uniform rates
  No. of Sites : 1150
  d : Estimate

[1] #Rbl2-Hs
[2] #Rbl2-Bt
[3] #Rbl2-Cf
[4] #Rbl2-Mm
[5] #Rbl2-Rn
[6] #Rbl2-Gg
[7] #Rbl2-Dr

[        1      2      3      4      5      6      7 ]
[1]
[2]  0.0394 
[3]  0.0276 0.0321
[4]  0.0914 0.0972 0.0953 
[5]  0.1002 0.1079 0.1041  0.0469
[6]  0.2417 0.2288 0.2407  0.2839 0.3004
[7]  0.4890 0.4949 0.4939  0.5122 0.5172 0.5045


Nei & Gojobori 1986. dN/dS (dN, dS)
(Note: This matrix is not used in later m.l. analysis.
Use runmode = -2 for ML pairwise comparison.)

E2F1-hs              
E2F1-Mm              0.1585 (0.0809 0.5101) 
E2F1-Cf              0.1238 (0.0374 0.3024) 0.1601 (0.0719 0.4488) 
E2F1-Bt              0.1277 (0.0422 0.3304) 0.1507 (0.0791 0.5249) 0.1030 (0.0291 0.2829)


Nei & Gojobori 1986. dN/dS (dN, dS)
(Pairwise deletion)
(Note: This matrix is not used in later m.l. analysis.
Use runmode = -2 for ML pairwise comparison.)

E2F2-Hs              
E2F2-Mm              0.1844 (0.0903 0.4895)
E2F2-Cf              0.2290 (0.0879 0.3837) 0.2309 (0.1190 0.5155)
E2F2-Bt              0.1695 (0.0771 0.4547) 0.1467 (0.1064 0.7256) 0.1914 (0.0778 0.4066)


Nei & Gojobori 1986. dN/dS (dN, dS)
(Note: This matrix is not used in later m.l. analysis.
Use runmode = -2 for ML pairwise comparison.)

E2F3-Hs              
E2F3-Mm              0.1126 (0.0266 0.2366)
E2F3-Cf              0.5071 (0.4524 0.8921) 0.4511 (0.4500 0.9976) 
E2F3-Bt              0.0774 (0.0113 0.1458) 0.1662 (0.0383 0.2305) 0.5355 (0.4498 0.8398)


Nei & Gojobori 1986. dN/dS (dN, dS)
(Note: This matrix is not used in later m.l. analysis.
Use runmode = -2 for ML pairwise comparison.)

E2F4-Hs             
E2F4-Mm              0.0824 (0.0272 0.3301)
E2F4-Cf              0.0708 (0.0271 0.3823) 0.0838 (0.0225 0.2690)
E2F4-Bt              0.0674 (0.0340 0.5050) 0.0854 (0.0376 0.4404) 0.0638 (0.0357 0.5598)


Nei & Gojobori 1986. dN/dS (dN, dS)
(Note: This matrix is not used in later m.l. analysis.
Use runmode = -2 for ML pairwise comparison.)

Rb-Hs               
Rb-Mm                0.0860 (0.0412 0.4789)
Rb-Cf                0.1370 (0.0343 0.2505) 0.1106 (0.0542 0.4901)
Rb-Bt                0.1167 (0.0293 0.2508) 0.0959 (0.0455 0.4748) 0.1251 (0.0306 0.2446)
Rb-Rn                0.0943 (0.0458 0.4861) 0.1200 (0.0208 0.1732) 0.1120 (0.0560 0.4996) 0.0952 (0.0496 0.5210)


Nei & Gojobori 1986. dN/dS (dN, dS)
(Note: This matrix is not used in later m.l. analysis.
Use runmode = -2 for ML pairwise comparison.)

Rbl1-Hs             
Rbl1-Mm              0.0785 (0.0439 0.5590)
Rbl1-Cf              0.0835 (0.0236 0.2824) 0.0700 (0.0417 0.5960)
Rbl1-Bt              0.0909 (0.0253 0.2778) 0.0748 (0.0423 0.5653) 0.0653 (0.0160 0.2455)
Rbl1-Rn              0.0991 (0.0532 0.5374) 0.0678 (0.0209 0.3081) 0.0832 (0.0492 0.5915) 0.0901 (0.0527 0.5853)


Nei & Gojobori 1986. dN/dS (dN, dS)
(Note: This matrix is not used in later m.l. analysis.
Use runmode = -2 for ML pairwise comparison.)

Rbl2-Hs             
Rbl2-Mm              0.0753 (0.0446 0.5918)
Rbl2-Cf              0.0484 (0.0127 0.2628) 0.0775 (0.0466 0.6019)
Rbl2-Bt              0.0561 (0.0178 0.3177) 0.0683 (0.0467 0.6837) 0.0472 (0.0141 0.2990)
Rbl2-Rn              0.0810 (0.0491 0.6055) 0.0803 (0.0209 0.2598) 0.0834 (0.0511 0.6130) 0.0744 (0.0525 0.7056)
